# Supplementary material for: Palladium-Phosphide-Modified Three-Dimensional Phospho-Doped Graphene Materials for Hydrogen Storage
Source: Materials (Basel). 2023 Jun 7;16(12):4219. doi: 10.3390/ma16124219 (PMC10305715; doi:10.3390/ma16124219)
Supplement: Supplementary file 1 [file materials-16-04219-s001.zip]

Archive with 1 entries (1 files):
- materials-2415091-supplementary.pdf
